# Supplementary material for: Self-compassion and association with distress, depression, and anxiety among displaced Syrians: A population-based study
Source: PLoS One. 2024 Sep 19;19(9):e0309051. doi: 10.1371/journal.pone.0309051 (PMC11412651; doi:10.1371/journal.pone.0309051)
Supplement: S1 Data — (XLSX) [file pone.0309051.s002.xlsx]

## Sheet: Data
ID	Meeting Financial Needs	Years resettled	TEC	CDRISC	SCS	Depression	Anxiety	Distress
2	Poorly	8	16	43	3.19231	2.86667	3.5	3.12
3	Poorly	8	13	61	3.08333	2.8	3.5	3.08
8	Poorly	9	19	11	1.53846	4	4	4
9	Poorly	8	5	61	3.11538	2.26667	2.6	2.4
10	Poorly	8	7	45	3.30435	3.33333	3.5	3.4
11	Poorly	9	7	44	4.07692	1.93333	2.44444	2.125
12	Poorly	7	2	55	4.23077	1.2	1.4	1.28
14	Poorly	9	10	49	2.64	3.33333	3.7	3.48
15	Poorly	9	10	42	2.88462	2.93333	3.1	3
16	Poorly	8	6	54	3.69231	2.8	4	3.28
17	Poorly	9	9	48	2.23077	3.53333	3.9	3.68
19	Poorly	9	10	41	3.15385	3	3.8	3.32
22		6	3	56	3.5	2.13333	2.4	2.24
23	Poorly	9	7	52	3.11538	3	3	3
24	Poorly	8	16	63	2.92308	2.86667	3.11111	2.95833
25	Poorly	9	15	76	3.04545	2.33333	2.8	2.52
26	Poorly	8	14	84	2.65385	2.2	2.3	2.24
28	Poorly	8	13	51	3.12	2.86667	3	2.92
29	Poorly	8	7	47	3.03846	2.06667	2.2	2.12
30	Poorly	8	11	41	3.07692	3.13333	2.8	3
31	Poorly	9	9	68	4.2	1.8	1.33333	1.625
32	Poorly	8	14	41	2.91667	2.6	2.16667	2.47619
33	Poorly	9	9	72	4.38462	1.92857	2	1.95833
34	Poorly	9	9	36	3.30769	2.28571	2.4	2.33333
36	Poorly	8	13	48	3.07692	2.8	2.9	2.84
39	Poorly	9	8	77	4.15385	2	2.83333	2.2381
40	Poorly	9	8	44	3.07692	2.6	2.9	2.72
41	Poorly	10	15	70	3.53846	2.6	1.66667	2.25
43	Poorly	9	10	59	3.65385	2.42857	2	2.25
44	Fairly well	8	8	90	4.28	2.4	2.8	2.56
46	Fairly well	8	5	82	3.84	2.4	2.375	2.3913
47	Poorly	9	9	58	3.84615	2.42857	2.2	2.33333
48	Poorly	7	3	77	3.65385	2.13333	2.6	2.32
49	Poorly	8	15	38	2.6	2.46667	2.4	2.44
50	Poorly	8	12	67	3.04167	1.86667	2	1.91667
51	Poorly	8	8	66	2.96154	2.57143	2.5	2.54167
54	Fairly well	8	2	96	2.88462	3.66667	2.1	3.04
56	Poorly	8	4	30	3.03846	2.26667	2	2.17391
57	Poorly	9	17	27	3.30769	3.64286	3.8	3.70833
59	Poorly	9	11	36	2.80769	3.53333	3.5	3.52
60	Poorly	8	8	50	2.30769	3.28571	3.3	3.29167
61	Poorly	9	9	39	3	3.33333	3.2	3.28
62	Poorly	8	11	50	2.72	2.2	2.2	2.2
63	Poorly	8	12	46	2.72	2.93333	2.7	2.84
65	Fairly well	6	4	23	3.19048	2.2	1.6	1.96
67	Fairly well	10	2	61	3.30769	2.33333	2.88889	2.54167
68	Poorly	5	2	57	2.76923	1.93333	2.4	2.12
69	Poorly	6	2	27	2.84615	1.73333	1.4	1.6
70	Fairly well	5	3	35	3.42308	1.93333	1.9	1.92
71	Fairly well	6	3	21	3.23077	1.73333	1.9	1.8
72	Poorly	6	6	16	2.07692	3.35714	2.66667	3.08696
73	Poorly	6	2	53	3.32	1.8	2.2	1.96
74	Poorly	6	3	34	3.13043	2.73333	3.6	3.08
75	Poorly	6	5	63	4	2.2	1.7	2
76	Poorly	6	8	59	3	2.46667	2	2.29167
77	Poorly	7	10	17	3.12	3.46667	3.3	3.4
78	Poorly	7	5	41	3.375	2.46667	1.77778	2.20833
79	Poorly	7	7	38	3.44	2.42857	1.7	2.125
80	Poorly	5	7	70	3.38462	2.28571	2.4	2.33333
82	Fairly well	6	2	29	3.4	1.6	1.7	1.64
83	Poorly	5	1	92	4.19231	2	1.7	1.88
84	Fairly well	6	6	68	3.38462	3.4	3.5	3.44
85	Fairly well	7	3	90	3.88462	1.71429	1.7	1.70833
86	Poorly	8	14	63	3.65385	2.86667	3.4	3.08
88	Fairly well	9	1	54	3.38462	4	2.7	2.81818
89	Fairly well	8	1	31	3.04	3.33333	3.1	3.24
90	Poorly	6	8	34	3.96	3.26667	3.4	3.32
91	Poorly	8	11	41	2.58333	1.86667	2.75	2.17391
92	Poorly	7	13	82	3.12	3.71429	3.8	3.75
93	Poorly	7	1	45	3.5	2.4	2.6	2.48
94	Poorly	7	13	76	4.08	3.84615	3.9	3.86957
95	Poorly	5	15	21	2.23077	3.4	2.88889	3.20833
97	Poorly	7	2	54	4	2.13333	2.28571	2.18182
98	Poorly	7	3	57	3.23077	2.53333	2.11111	2.375
99	Poorly	8	9	34	3.23077	2.30769	3.2	2.69565
100	Poorly	7	0	15	3.72	2.83333	2.22222	2.57143
101	Poorly	7	1	28	2.34615	3	3	3
102	Poorly	7	7	69	2.46154	3.33333	3.6	3.44
103	Fairly well	7	5	34	1.96	2.8	2.11111	2.54167
105	Poorly	7	5	67	3.92	3.4	3.2	3.32
106	Poorly	6	0	92	3.42308	1.26667	1.2	1.24
107	Poorly	7	3	53	4	1.53333	1.7	1.6
108	Poorly	7	1	55	4.11538	1.53333	1.7	1.6
113	Poorly	6	2	57	3.84615	2.06667	2.1	2.08
115	Poorly	8	9	32	3.44	2	2.11111	2.04167
116	Poorly	9	13	32	3	3.2	3.2	3.2
117	Poorly	9	15	33	3.03846	3.21429	3.2	3.20833
118	Poorly	9	12	24	3.28	2.6	2.7	2.64
119	Poorly	8	5	36	3.23077	2	2.1	2.04
120	Fairly well	7	1	62	3.38462	1.73333	1.7	1.72
121	Poorly	10	5	30	3.1	2.14286	2.11111	2.13043
122	Poorly		7	53	3.23077	2.53333	2.7	2.6
123	Poorly	8	10	12	2.30769	2.93333	2.9	2.92
124	Poorly	9	6	68	2.44	2.66667	2.2	2.48
129	Poorly	8	13	46	3.46154	3.5	2.8	3.18182
131	Poorly	8	13	57	3.61538	2.6	2.5	2.56
132	Poorly	7	9	32	2.61538	2.06667	1.9	2
133	Poorly	8	9	55	2.80769	2.46667	2.8	2.6
136	Fairly well	8	7	26	3	2.33333	2.2	2.28
137	Fairly well	8	11	69	4.53846	1.66667	1.7	1.68
139	Poorly	6	13	73	3.92	2.86667	3.3	3.04
140	Fairly well	18	7	42	3.34615	2.86667	2.6	2.76
141	Poorly	9	17	27	2.65385	3.21429	3.2	3.20833
142	Poorly	8	7	77	3.69231	2.2	2	2.12
143	Poorly	8	12	39	2.73077	3.4	3	3.24
144	Fairly well	8	3	57	2.88	2.86667	2.1	2.56
145	Poorly	9	1	31	3.66667	2.35714	2.2	2.29167
146	Poorly	6	4	68	3.30769	1.8	1.9	1.84
147	Poorly	7	2	54	2.61538	2.93333	3.2	3.04
148	Poorly	7	4	61	3.23077	1.93333	1.9	1.92
149	Poorly	7	5	22	2.84615	2.14286	2.7	2.375
150	Poorly	5	5	51	2.88462	2.6	2.7	2.64
151	Poorly	8	10	41	2.68	2.42857	2.2	2.33333
152	Poorly	8	4	21	3.25	2.73333	2.8	2.76
153	Poorly	8	4	25	3.03846	2.57143	2.8	2.66667
154	Poorly	6	4	43	2.73077	3.28571	3.11111	3.21739
155	Poorly	9	2	32	3.15385	2.07143	1.9	2
156	Poorly	9	3	23	3.08	2.57143	2.8	2.66667
157	Poorly	8	8	19	3.04	2.14286	2.8	2.41667
159	Poorly	8	13	47	3.61538	2.57143	2.4	2.5
160	Poorly	8	12	46	3.61538	2	2.4	2.16667
162	Fairly well	8	12	69	3.57692	2.06667	2.8	2.36
163	Poorly	8	7	84	4.65385	1.73333	1.7	1.72
166	Poorly	11	4	24	2.76923	3.2	3.7	3.4
167	Fairly well	8	13	63	3.875	2.35714	3.4	2.79167
168	Fairly well	8	12	60	3.53846	2.28571	2.8	2.5
169	Fairly well	9	11	55	3.61538	2.14286	2.9	2.45833
170	Fairly well	8	13	58	3.66667	2.16667	2.9	2.5
171	Fairly well	7	13	55	3.57692	2.21429	2.88889	2.47826
172	Fairly well	9	15	83	3.84615	3.21429	2.7	3
174	Poorly	9	3	55	3.53846	1.86667	1.9	1.88
176	Poorly	6	7	61	3.76923	2.73333	2.2	2.52
178	Poorly	8	9	43	3.46154	2.57143	2.6	2.58333
179	Poorly	8	7	85	2.57692	3.73333	3.3	3.56
180	Fairly well	8	3	55	3.42308	1.8	2	1.88
181	Fairly well	10	3	55	3.46154	1.86667	2	1.92
182	Fairly well	8	7	56	3.46154	1.92857	2	1.95833
183	Poorly	8	13	66	2.96	2.8	2.2	2.56
184	Poorly	7	4	80	4.15385	3.4	3	3.24
185	Poorly	10	1	80	4.15385	3.26667	3.22222	3.25
186	Poorly	6	5	42	4.07692	2.73333	1.7	2.32
187	Poorly		11	48	3.34615	2.66667	3	2.8
188	Poorly	8	12	71	4.07692	2.28571	3	2.58333
189	Poorly	8	13	57	3.92308	2.35714	3.2	2.70833
190	Poorly	6	14	70	3.19231	2.07143	2.2	2.125
191	Fairly well	8	18	92	4.15385	1.66667	1.9	1.76
192	Poorly	8	7	70	3.48	2.35714	1.4	1.95833
193	Fairly well	7	6	78	3.5	1.93333	2.2	2.04
194	Fairly well	7	2	76	3.26923	1.93333	1.4	1.72
196	Fairly well	9	9	77	3.03846	2.53333	2.3	2.44
197	Poorly	8	5	92	4.15385	3.42857	4	3.66667
198	Fairly well	7	8	81	3.26923	2.93333	2.7	2.84
199	Poorly	8	12	81	3.65385	2.6	3.5	2.96
200	Poorly	8	12	83	3.65385	2.53333	3.5	2.92
201	Poorly	6	1	48	2.96154	2.93333	3.1	3
202	Fairly well	8	5	71	2.84615	2.13333	2.2	2.16
204	Poorly	8	10	71	3.80769	2.6	2.55556	2.58333
205	Fairly well	8	4	80	3.46154	1.33333	1.7	1.48
206	Fairly well	8	4	56	3.69231	1.57143	1.3	1.45833
207	Fairly well	7	3	69	3.53846	1.4	1.5	1.44
208	Fairly well	6	0	95	3.4	1.2	1.1	1.16
209	Poorly	8	4	77	3	2.2	3.1	2.56
210	Poorly	8	2	77	3	2.14286	2.5	2.29167
211	Poorly	8	12	63	3	2.73333	2.7	2.72
212	Poorly	7	11	42	2.03846	2.93333	2.4	2.72
213	Poorly	8	2	88	3.88462	2.33333	2.3	2.32
215	Poorly	6	3	82	3.88462	2.26667	1.8	2.08
216	Poorly	6	8	69	3	2.4	3	2.64
217	Poorly	7	8	27	3.07692	2.6	2.3	2.48
218	Poorly	8	10	70	4.03846	1.86667	1.33333	1.66667
219	Poorly	8	17	70	3.2	2.46154	3	2.69565
220	Poorly	8	10	90	3.26923	1.26667	1.1	1.2
221	Poorly	8	7	74	3.07692	1.6	1.9	1.72
222	Poorly	8	10	52	2.88462	2.06667	1.7	1.92
223	Poorly	9	9	47	2.96154	1.93333	1.5	1.76
224	Poorly	8	14	43	3.11538	1.8	1.7	1.76
226	Fairly well	8	16	85	3.76923	1.73333	2.1	1.88
227	Poorly	7	9	74	4.11538	1.33333	1.3	1.32
228	Poorly	8	5	82	3.15385	2.07143	2.3	2.16667
229	Poorly	8	13	45	3.26923	2.73333	2.9	2.8
230	Fairly well	8	9	66	3.73077	2.86667	1.3	2.24
231	Poorly	8	14	78	2.92308	3.13333	3.6	3.32
232	Poorly	7	8	53	3.61538	2.33333	1.7	2.08
233	Poorly	9	5	51	3.61538	2.33333	2.9	2.56
234	Poorly	8	13	78	3.96154	3	3.1	3.04
235	Poorly	8	12	78	3.96154	3	3.1	3.04
236	Poorly	7	12	63	2.26923	3.28571	2.2	2.83333
237	Poorly	8	4	62	3.41667	1.33333	1.5	1.4
239	Poorly	8	5	69	3.76923	1.53333	1.2	1.4
240	Poorly	10	1	72	3.30769	2.28571	1.4	1.91667
241	Poorly	8	18	53	3.2	2.85714	2.4	2.66667
242	Poorly	8	18	65	3.32	3.13333	2.2	2.76
243	Fairly well	8	10	61	3.69231	1.6	1.4	1.52
244	Poorly	7	13	68	3.65385	2	2.2	2.08
245	Fairly well	9	10	67	3.96154	2.06667	1.5	1.84
246	Poorly	8	13	72	3.57692	2.06667	2.2	2.12
247	Poorly	8	4	64	2.73077	2.33333	2.4	2.36
248	Poorly	9	4	50	3	2.33333	1.6	2.04
249	Poorly	9	16	59	3.34615	2.86667	3.4	3.08
250	Poorly	9	8	38	3	2.6	2.6	2.6
251	Poorly	8	7	63	2.26923	3.26667	2	2.76
252	Poorly	5	6	63	3.28	1.92857	1.6	1.79167
253	Poorly	9	2	64	4	1.46667	1.2	1.36
254	Poorly	8	13	64	4	2.13333	1.6	1.92
255	Poorly	8	7	92	4.16	1.78571	1.9	1.83333
256	Poorly	9	18	51	2.47826	3.33333	3.7	3.48
257	Poorly	9	10	39	2.88462	3.26667	3.5	3.36
258	Fairly well	8	12	54	3.30769	2.6	2.4	2.52
259	Poorly	42	5	62	3.38462	1.73333	1.5	1.64
260	Poorly	9	18	50	3.30769	3.46667	2.8	3.2
261	Poorly	7	16	73	4.15385	2.06667	1.8	1.96
262	Poorly		15	58	3.30769	2.07143	1.7	1.91667
263	Poorly	8	13	77	4	1.5	1.2	1.375
264	Poorly	10	12	71	3.92308	1.85714	1.1	1.54167
265	Fairly well	8	8	80	4.34615	1.93333	2.2	2.04
266	Poorly	8	11	83	4.34615	1.93333	2.4	2.12
267	Poorly	9	8	57	3.07692	1.64286	1.9	1.75
269	Poorly	8	14	73	3.84615	2.66667	2.3	2.52
270	Poorly	8	11	80	4.15385	2.5	1.7	2.16667
272	Poorly	8	18	58	2.96	3.35714	3	3.20833
273	Poorly	9	10	55	2.03846	3	2.9	2.96
274	Poorly	10	0	63	3.75	2.2	2	2.12
275	Poorly	7	16	69	3.92308	1.64286	1.5	1.58333
276	Fairly well	10	12	61	4.23077	2.13333	1.3	1.8
277	Poorly	9	12	65	3.03846	2.73333	2	2.44
278	Poorly	9	4	60	3.69231	1.86667	1.3	1.64
279	Poorly	11	5	65	3.5	2.35714	2.4	2.375
280	Poorly	9	12	70	2.5	2.93333	2.8	2.88
281	Fairly well	15	10	68	2.95652	1.57143	1.3	1.45833
282	Poorly	8	9	47	3.29167	2.33333	2	2.2
283	Fairly well	8	3	35	3.24	1.13333	1.3	1.2
284	Poorly	8	4	75	4.03846	1.46667	1.1	1.32
285	Poorly	8	2	41	3.5	1	1.1	1.04
286	Poorly	7	10	91	4.61538	1.21429	1.3	1.25
287	Fairly well	8	15	38	2.84	3.53333	3.5	3.52
288	Poorly	8	13	51	2.76923	3	2.5	2.8
289	Poorly	8	17	50	2.53846	3.33333	2.8	3.12
290	Poorly	8	8	43	2.96154	2.53333	2	2.32
291	Poorly	9	8	43	2.88462	2.53333	1.9	2.28
292	Poorly	8	17	51	3.26923	2.8	2.3	2.6
293	Poorly	8	12	43	3.26923	2.8	2.7	2.76
294	Poorly	7	18	49	3.16	2.8	2.5	2.68
295	Poorly	8	16	78	3.23077	2.53333	2.5	2.52
296	Poorly	8	11	60	3.34615	2.71429	2.6	2.66667
298	Poorly	7	3	12	3.07692	1.33333	1.4	1.36
299	Poorly	10	20	39	2.88	3.33333	4	3.6
300	Poorly	9	8	76	3.42308	2.66667	2.7	2.68
301	Poorly	8	1	32	3.30769	2	2.4	2.16
302	Poorly	9	13	66	3.75	2.86667	3.1	2.96
305	Fairly well	7	3	88	2.69231	1.33333	1	1.2
306	Fairly well	7	6	26	3.16	1.4	1.7	1.52
308	Poorly	8	20	54	3.42308	2.73333	2.6	2.68
309	Poorly	8	4	61	3.73077	2.06667	1.3	1.76
310	Poorly	8	15	37	2.23077	3	3.5	3.2
311	Poorly	8	14	59	3.5	3.13333	3.8	3.4
312	Poorly	9	17	71	3.73077	2.4	2.7	2.52
315	Poorly	8	10	79	3.28	2.73333	2.3	2.56
316	Poorly	9	13	82	3.34615	2.8	2.7	2.76
317	Poorly	7	11	61	3.76923	1.93333	1.8	1.88
320	Poorly	8	12	67	3.92308	2.13333	2.5	2.28
321	Poorly	7	11	36	3.65217	2.2	2	2.12
323	Poorly	8	11	65	2.80769	3.53333	2.6	3.16
324	Poorly	8	15	62	3.61538	2.66667	1.88889	2.375
326	Fairly well	7	0	100	3.32	1	1	1
327	Poorly	8	12	72	3.46154	1.92857	1.6	1.79167
328	Fairly well	7	4	92	3.56522	1.73333	1.2	1.52
329	Fairly well	7	13	87	2.875	2.4	2	2.24
330	Poorly	8	17	86	4.46154	1.46667	1.4	1.44
331	Poorly	8	14	84	3.92308	2	1.5	1.8
332	Poorly	8	19	95	3.46154	3	2.8	2.92
333	Poorly	9	6	90	4.46154	1.86667	1.2	1.6
334	Poorly	8	11	91	3.69231	2.13333	1.7	1.96
